# Supplementary material for: Exercise Interventions to Address Sarcopenia in People with Multiple Myeloma: A Scoping Review
Source: Curr Oncol. 2025 Oct 18;32(10):581. doi: 10.3390/curroncol32100581 (PMC12563198; doi:10.3390/curroncol32100581)
Supplement: Supplementary file 1 [file curroncol-32-00581-s001.zip]

Archive with 1 entries (1 files):
- curroncol-3849801-supplementary.pdf
